# Supplementary material for: Development and Validation of a Prognostic Risk Model Based on Nature Killer Cells for Serous Ovarian Cancer
Source: J Pers Med. 2023 Feb 24;13(3):403. doi: 10.3390/jpm13030403 (PMC10055736; doi:10.3390/jpm13030403)
Supplement: Supplementary file 1 [file jpm-13-00403-s001.zip › Table S1.xlsx]

## Sheet: Sheet1
Gene	Adjusted p-value	Log2 (fold change)
CXCL13	1.0604e-11	-0.887651
SSR4	3.81849e-13	-0.513495
HLA-DPB1	7.44844e-14	-0.667041
CD8A	8.61739e-16	-0.517344
CTLA4	3.70797e-20	-0.527476
MT2A	4.42751e-21	-0.757089
JCHAIN	5.49298e-22	-1.60026
CD27	2.09189e-22	-0.507168
CENPF	1.62873e-22	-0.503903
S100A10	8.72991e-23	-0.727226
CCL3L3	3.60112e-23	-1.15516
BCL2L11	1.00473e-23	0.510394
CCL20	7.52622e-24	-0.608216
MKI67	1.3144e-25	-0.583505
KAT6B	7.74929e-26	0.511011
MPG	2.71935e-26	0.507101
MT-ND2	7.64478e-28	-0.609913
ACTA2	1.29107e-28	-0.665669
MT1G	1.46806e-29	-0.846363
CTSA	2.29469e-32	0.500888
MT-CO3	1.10732e-32	-0.538585
TFF3	6.56998e-35	-0.944549
MAPK1	2.65484e-36	0.551964
CMC1	1.91973e-38	1.03489
TOP2A	3.68102e-39	-0.519543
APMAP	2.35323e-39	0.57832
CEMIP2	9.52453e-41	0.529474
IFIT2	4.46934e-42	-0.575546
COL6A3	4.189e-42	-1.24418
FGFR1OP2	2.78447e-42	0.502458
CXXC5	2.69652e-42	0.522987
CD3D	2.13885e-42	-0.69713
HLA-DPA1	1.54343e-42	-0.942763
TACSTD2	3.2987e-43	-0.82667
HSP90B1	2.25991e-43	-0.597682
LGALS3	2.22797e-43	-0.52188
BCL2A1	5.68169e-44	-0.520569
TUBA1B	2.70836e-44	-0.784711
YBX1	4.3638e-45	-0.508044
GAPDH	2.43307e-45	-0.637385
MT-CO1	1.11897e-45	-0.573196
CTSK	5.84606e-46	-0.760656
ITGAE	7.51928e-48	0.55836
CXCL3	2.94482e-48	-0.874913
LUM	5.61007e-49	-1.62264
TSC22D3	4.08443e-49	0.530184
NFATC3	3.9056e-49	0.534203
CXCL10	1.62452e-49	-1.37798
SPP1	1.10927e-50	-2.93717
LASP1	6.28147e-51	0.556267
CSTB	2.49456e-51	-0.793534
TMX4	8.60633e-52	0.573364
YPEL5	5.27388e-53	0.655579
GBP1	5.00768e-53	-0.541104
CEBPD	1.63988e-53	-0.697755
ANXA2	2.8775e-54	-0.645398
STMN1	1.88403e-54	-0.539666
HLA-DRB1	1.40176e-54	-0.870124
MGP	6.93024e-55	-1.06273
TXN	4.2299e-55	-0.613104
SLC34A2	3.41954e-55	-0.593505
DCN	2.21263e-55	-1.62941
NAMPT	1.14171e-55	-0.783713
XBP1	2.57512e-56	-0.508533
CEBPB	1.53017e-56	-0.533187
PTGDS	4.89357e-57	-1.14977
ADIRF	4.41611e-57	-0.553678
IL7R	4.04683e-57	-0.808689
MMP11	3.5866e-57	-2.09414
TIMP3	3.18191e-57	-0.555857
ARPC5L	1.82123e-57	0.53281
IFIT3	8.9968e-58	-0.54219
CD3G	3.44593e-58	-0.70153
CYLD	3.20373e-58	0.528634
IGFBP3	2.40912e-58	-0.692352
ELF1	1.44559e-58	0.510337
NDUFC2	7.17604e-59	-0.562469
DHRS7	2.36471e-59	0.589036
CLDND1	1.32817e-59	0.664832
ARHGEF3	1.15881e-59	0.503011
COL5A2	5.8701e-60	-0.859314
COL5A1	4.63941e-60	-0.58431
RGS16	4.89586e-61	0.643593
NHERF1	3.81036e-61	0.502695
VCAN	2.08702e-61	-1.04858
S100A9	2.34594e-62	-1.50515
NAP1L4	1.25999e-62	0.557243
G0S2	6.83012e-63	-0.747582
CXCL2	4.66662e-63	-0.722415
IFI6	4.17602e-63	-0.529961
IGF2	4.10506e-63	-1.742
BGN	5.7486e-64	-0.713747
TYMP	3.07269e-64	-0.737325
IL1B	1.06796e-64	-1.33183
SPON1	4.02378e-65	-0.520727
IFI30	3.5821e-65	-0.527624
ZNF331	7.25863e-66	0.682505
CXCL8	2.011e-66	-1.38631
TREM2	7.37994e-67	-0.56765
SYNGR1	6.93018e-67	0.534772
PDCD4	1.68826e-67	0.560733
HLA-DQA1	1.11348e-67	-0.966119
DDIT4	4.12451e-68	0.632997
COL3A1	1.13142e-68	-2.79922
CLU	6.0612e-69	-1.25094
HSPD1	4.17442e-69	-0.555922
DAPL1	3.05119e-69	-0.726719
HLA-DMA	2.12836e-69	-0.513672
C1QA	8.81102e-71	-1.65601
PLCG2	3.51554e-71	0.510793
CCL2	3.31299e-71	-1.03439
C1QC	2.82735e-71	-1.21586
GOLGA8A	6.27283e-72	0.522271
PKM	2.6807e-72	-0.564551
COL4A1	2.25342e-72	-0.88185
TENT5C	7.42757e-73	0.559858
KLK7	5.85472e-73	-0.597129
FGL2	3.6204e-73	-0.567491
OLR1	1.67394e-73	-0.631969
AEBP1	1.09621e-73	-1.19814
PCOLCE	1.03164e-73	-0.667043
LYZ	2.22848e-74	-1.67873
MSR1	1.21583e-74	-0.55499
CD83	2.60542e-75	-0.813206
MSLN	2.08747e-75	-0.665541
C1QB	1.02533e-75	-1.51485
FABP5	5.20601e-76	-0.690617
DERL3	2.34912e-76	-0.520325
SLC11A1	2.10757e-76	-0.507382
THY1	1.5989e-76	-0.826496
FBLN1	8.50872e-77	-0.524826
COL1A1	3.36567e-77	-3.54463
MNDA	1.90926e-77	-0.582384
HLA-DQB1	1.67858e-77	-1.09142
ALDOA	1.5078e-77	-0.704219
MUC16	1.40097e-77	-0.556151
SCGB2A1	6.16994e-78	-1.05072
ADM	4.48909e-78	-0.567113
DEFB1	3.45449e-78	-0.684541
REL	6.73163e-79	0.658668
FILIP1L	6.51724e-79	-0.51462
SLPI	2.00694e-79	-1.89844
LPAR6	1.34522e-79	-0.554608
P4HB	9.70407e-80	-0.603967
RAB11FIP1	6.6142e-80	0.620177
MS4A7	6.43995e-80	-0.661705
PLIN2	2.42085e-80	-0.580266
NDRG1	9.64423e-81	-0.641734
TCIM	4.36763e-81	-0.640607
FCGR2A	1.82241e-81	-0.703634
BTN3A2	4.89823e-82	0.529967
STAB1	3.97444e-82	-0.698209
MS4A6A	6.21135e-83	-0.897445
GPR183	4.66324e-83	-0.952985
HERPUD1	3.8782e-84	-0.694177
KLF2	3.79672e-84	-0.693215
MUC1	1.96419e-84	-1.10886
MMP7	1.57805e-84	-1.26309
PLAU	1.70938e-85	-0.805636
C3	3.31171e-86	-1.02882
EGR1	2.9165e-86	-1.00326
CTHRC1	2.53704e-86	-1.2137
TBCD	5.9175e-87	0.587794
SERPINF1	1.51704e-87	-0.781615
C2orf88	8.44596e-88	-0.504811
CRYAB	8.06289e-88	-1.03161
MT-ND1	5.82494e-88	-0.732806
SH3BP1	3.32655e-88	0.529556
NCOR1	3.22121e-88	0.572848
IL32	1.028e-88	0.751515
APOBEC3C	3.26583e-89	0.552306
ELF3	7.26057e-90	-1.29949
CP	3.19325e-91	-0.656765
COL18A1	2.05734e-91	-0.508827
PMEPA1	3.31617e-92	-0.5167
ARF6	6.68397e-93	0.556348
CYBB	2.08917e-93	-0.732245
AFAP1L2	1.52904e-93	0.533233
DDX3X	1.43133e-93	0.504999
SPI1	1.32338e-93	-0.608657
CLDN4	1.32234e-93	-1.31141
IGFBP4	8.97273e-94	-0.529386
COL1A2	8.91904e-94	-3.23821
FOSB	7.15024e-94	0.621215
GLUL	7.00042e-94	-1.02675
G3BP2	2.95137e-94	0.744953
PPP1R12A	1.7302e-94	0.572355
C15orf48	1.54383e-94	-0.982354
AIF1	1.37074e-94	-1.27918
TSPYL2	3.18227e-95	0.872741
CLEC7A	1.98408e-95	-0.583891
MAF	1.45067e-95	-0.776127
CHI3L1	1.43103e-95	-0.695388
SPRY1	9.12377e-96	0.739689
GJA1	8.4308e-97	-0.617897
CD14	3.93405e-97	-1.41292
LCN2	3.2213e-97	-0.915601
CD74	2.78965e-97	-1.52176
FOLR1	2.78427e-97	-0.533831
CLDN7	2.63654e-97	-0.649665
ADAP2	2.61077e-97	-0.661397
PTK2B	1.21276e-97	0.560903
NDFIP2	3.48579e-98	0.761595
HILPDA	6.76761e-99	-0.629774
KRT7	8.01248e-100	-0.975968
HERC1	6.24522e-100	0.658528
SGK1	1.83927e-100	-1.35452
S100A1	7.58459e-101	-1.02127
FNBP1	5.39453e-101	0.579548
TUBB	1.23721e-101	-0.802773
ITGAX	8.5822e-102	0.725834
SELENOM	7.53061e-102	-0.550787
APOC1	4.29523e-102	-1.71697
DGKZ	2.52007e-102	0.596338
HLA-DRA	1.05576e-102	-1.66894
RHEX	3.58606e-103	-0.723097
MMP2	3.22999e-103	-0.902342
COL6A2	2.68481e-103	-1.47597
SDC4	2.21363e-103	-0.638667
CYTH4	1.6589e-103	0.525288
TLN1	6.97895e-104	0.644987
CPE	3.09415e-104	-0.677255
VMP1	2.32741e-104	-0.824598
SSR3	2.06496e-104	-0.538308
BCL2	1.42038e-104	0.611556
COL4A2	6.07748e-105	-0.766493
IGFBP5	2.20925e-105	-1.05064
OSTF1	1.76609e-105	0.650122
ICAM3	1.74023e-106	0.552878
BCAM	1.24622e-106	-1.16164
NNMT	4.3686e-107	-0.943467
KLRF1	1.9187e-107	0.539694
MSN	1.54234e-107	0.551674
CDKN1A	4.8031e-108	-0.53513
GNAS	4.44303e-108	-0.751447
TM4SF1	9.20764e-109	-0.784318
WFDC2	5.99129e-109	-2.61564
CCN2	9.67193e-110	-0.833828
INPP5D	3.18362e-110	0.543667
PARP8	4.09343e-112	0.591589
CCDC88A	3.62901e-112	-0.510332
MAL2	6.39671e-113	-0.767423
S100A11	4.44334e-113	-0.915106
ITGB1	1.58171e-113	0.660159
LAPTM4A	5.6669e-115	-0.671647
SERPINA1	5.24937e-115	-0.516751
COMMD6	1.71401e-115	0.518891
CCN1	6.81841e-116	-0.901453
DDX24	4.09681e-116	0.520116
CRABP2	3.43325e-116	-0.765921
OTUD1	3.14066e-116	-0.58651
CD68	2.76431e-116	-0.838262
CRIP1	5.84973e-117	0.594159
CD38	5.65371e-117	0.514171
KRT18	1.03562e-117	-1.75716
RNASET2	1.29712e-118	-0.696756
PRKACB	8.6804e-121	0.64178
TCF4	5.52537e-121	-0.722812
RIN3	4.78955e-121	0.638356
BASP1	3.06935e-121	-0.556046
FTL	2.67905e-121	-1.9097
TPM4	2.36584e-121	-0.755181
SPARC	9.632e-122	-2.30495
KRT8	3.2358e-122	-1.3998
RBPJ	2.51702e-122	0.731446
C1S	1.03275e-122	-0.734794
GABARAPL1	2.1896e-123	0.745875
CD24	7.76875e-124	-1.20659
HSPB1	6.88188e-124	-1.24716
ANXA5	2.04643e-124	-0.675989
SOCS1	1.31628e-124	0.650664
FUS	9.06088e-125	0.574301
TMEM176B	2.96403e-125	-0.693285
HTRA1	3.60026e-126	-0.837785
PRSS23	1.53338e-126	-0.658282
SLC2A3	1.15702e-126	0.650688
KRT19	7.45773e-127	-1.28744
HSPG2	6.88576e-127	-0.539145
TPM2	6.37753e-127	-1.03236
SELPLG	2.80963e-127	0.559829
PHACTR1	1.32351e-128	-0.569935
IGFBP7	9.72678e-129	-2.33186
KLF4	7.30752e-129	-0.712718
LAPTM4B	3.94318e-129	-0.814216
SLFN5	1.12799e-129	0.620054
TSC22D1	3.98547e-130	-0.711309
S100A6	1.68562e-130	-1.29069
HES1	1.31144e-130	-0.661152
PLK3	7.87376e-131	-0.557877
ITGB7	6.59097e-131	0.549964
RNASE1	1.56684e-131	-1.21144
APOE	1.2986e-131	-2.54745
CTSZ	9.68561e-132	-0.939886
PLD3	8.81484e-132	-0.515354
ADGRE5	3.04431e-132	0.710593
PLAAT4	2.8795e-134	0.657583
TAGLN	2.04297e-134	-1.46747
SOCS3	1.03683e-134	-0.655383
PRMT9	1.61292e-135	0.877953
CD4	1.27283e-135	-0.760107
EPCAM	1.05787e-135	-1.25235
DAB2	6.4961e-136	-0.746254
RAB8B	1.50491e-136	0.660299
NEDD9	9.1436e-137	0.750886
TNFRSF12A	7.1649e-137	-0.582569
TPM1	3.26321e-137	-0.889163
SPN	2.10864e-137	0.531082
RARRES2	1.12352e-137	-1.59355
APLP2	3.07613e-138	-0.741417
DSP	4.98037e-139	-0.708405
C1R	3.70857e-139	-0.860863
SPRY2	3.57381e-139	0.707317
RND3	2.79583e-139	-0.698746
COL6A1	3.85836e-141	-1.56926
SELENOP	2.39708e-141	-0.816345
CD44	2.16361e-141	0.619248
BRI3	8.01206e-142	-0.900395
TGFBI	2.32602e-142	-0.949143
SLC40A1	1.45667e-142	-0.848148
RPS26	4.49255e-143	0.609634
S100A13	2.65709e-146	-0.983587
CD53	5.70938e-147	0.531975
SLAMF7	4.02518e-147	0.6176
AHNAK	8.09637e-148	-0.764419
MMP14	3.18743e-149	-0.659304
ZNF503	2.9389e-149	-0.531561
PPA1	2.28347e-149	-0.785471
PIM1	1.11e-149	0.739233
AKNA	6.02387e-150	0.554761
MYL12A	5.36925e-150	0.518715
CRIP2	1.2802e-150	-0.759375
CLDN3	4.74812e-152	-1.54618
RNF125	3.18873e-152	0.626626
PRDX4	2.77658e-152	-0.66589
PGRMC1	2.53939e-152	-0.556696
MT1E	1.73006e-152	-1.17021
MARCKSL1	1.71673e-152	-0.802176
PSAP	1.6799e-152	-1.27826
CALU	9.67739e-153	-0.566927
A2M	7.95112e-153	-1.09427
ACTN4	1.35596e-153	0.609064
MEF2C	1.35267e-153	-0.841718
EMB	7.00232e-154	0.574932
NR2F2	4.23567e-154	-0.574431
ATOX1	3.07493e-154	-0.677617
PIP4K2A	2.85064e-154	0.69825
IER3	1.00599e-154	-1.89949
SPINT2	4.64854e-155	-1.11101
PHYKPL	1.70951e-155	0.938776
MAFB	4.58622e-156	-1.10663
BHLHE41	3.46731e-157	-0.697742
TRIB1	1.98145e-157	-0.528062
BNIP3	2.18137e-158	-0.853336
S100A16	1.87207e-159	-0.690927
IRF1	1.64346e-159	0.633974
ATF3	1.33043e-159	-1.28839
SRSF5	1.28914e-159	0.652443
CLIC1	5.98626e-160	0.575149
PDE7A	1.1137e-160	0.762564
LIMD2	5.68583e-162	0.610987
QPRT	9.06368e-163	-0.54859
RBP1	4.93387e-163	-0.877857
CCL3	3.30944e-163	0.939431
CRTAM	8.49401e-164	0.649782
TUBA1C	3.55297e-164	-0.785119
ST14	2.56279e-164	-0.523568
H1-0	4.3603e-165	-0.527475
FN1	1.45261e-165	-2.7381
MYL9	1.28249e-166	-0.956176
SOD2	7.59242e-167	-1.6256
HAVCR2	1.89769e-169	0.638598
RPS19	1.45882e-169	0.537936
NRP2	2.81112e-170	-0.649113
CNN3	1.01735e-170	-0.619901
TXNIP	1.01363e-170	0.688579
GLIPR2	7.77991e-171	0.830327
VEGFA	7.05773e-172	-0.941721
PEA15	2.32484e-173	-0.543299
GAS6	8.39711e-174	-0.628144
GPNMB	2.45376e-175	-1.10742
BIN2	9.64848e-177	0.615532
IFITM3	5.24943e-177	-1.40103
UBB	5.01919e-178	0.552941
EMP2	3.54573e-178	-0.592096
JAK1	9.7575e-179	0.718175
PLAUR	1.86251e-179	-0.948061
RPL27	3.77609e-180	0.522001
ACTN1	2.72087e-180	-0.677024
SLA	2.93744e-181	0.686513
TNFAIP2	9.20777e-183	-1.11098
MBP	5.94406e-183	0.761207
PTTG1IP	1.56342e-183	-0.697792
APP	6.27327e-184	-0.769471
FYN	2.82609e-185	0.638336
WIPF1	2.24293e-185	0.643862
CTNND1	1.68251e-185	-0.530816
SYNRG	1.33453e-185	0.735648
LRP1	1.31109e-185	-0.61286
PLTP	4.83682e-186	-0.642838
RPL26	1.58564e-187	0.50189
MDK	1.02586e-187	-1.09661
FGR	2.72556e-188	0.550671
SERPINH1	4.51532e-189	-1.03633
NUPR1	1.4284e-190	-1.1941
LGMN	1.24206e-191	-0.734922
TCEAL9	1.55642e-192	-0.617477
CHST12	9.46245e-193	0.772482
SOX4	2.12474e-193	-1.26012
TIMP2	1.65212e-193	-0.869484
CALD1	2.08048e-194	-1.69621
PLXDC2	7.67121e-195	-0.678843
CADM1	3.13431e-196	-0.596327
CYTIP	1.29219e-196	0.648273
CELF2	6.54717e-197	0.696807
BCAT1	3.7308e-198	-0.791179
CCND1	2.82265e-198	-0.691756
BEX3	2.52436e-199	-0.810423
TNFAIP3	9.89646e-201	0.798227
FCGRT	1.53002e-201	-0.835106
PIK3R1	2.15847e-202	0.883635
SUN2	2.07713e-202	0.824817
MDFIC	1.37323e-202	0.847074
GZMM	2.05591e-203	0.6814
CD59	4.13076e-204	-0.783651
IFNG	3.53086e-204	0.656484
LCP2	9.05567e-205	0.649563
LCK	7.53177e-205	0.55089
HLA-E	9.51971e-209	0.561405
STARD3NL	1.84021e-209	1.01756
TRAF5	3.24619e-211	0.802559
DOCK8	3.04066e-211	0.658281
CD37	3.93833e-213	0.622263
PTPN4	1.22061e-213	0.862014
TIMP1	1.75922e-214	-1.80851
HLA-B	2.72678e-215	0.502314
ZFP36L2	2.07606e-216	0.790316
GPR171	7.88144e-219	0.560812
NR4A2	5.21892e-219	1.06708
IFNGR2	1.55099e-219	-0.599978
OXNAD1	3.7497e-221	0.768886
KCTD12	1.18585e-221	-0.784711
SERPING1	4.93602e-222	-1.04128
TBC1D10C	6.87561e-223	0.608036
FTH1	3.15364e-224	-1.70388
TSPAN32	7.08529e-228	0.518881
PRKCH	2.29831e-228	0.70502
RAB13	4.74297e-232	-0.735527
CTSH	1.86958e-232	-0.784805
GSN	3.79709e-233	-1.13091
SAT1	2.51723e-234	-1.63743
GZMK	2.97441e-236	0.706319
SH3BGRL3	2.51208e-239	0.661199
STK4	1.30703e-239	0.734964
PTPN7	2.66703e-242	0.72186
TGFB1	8.06451e-243	0.875414
CTSL	5.66872e-243	-1.18055
GATA3	4.34059e-250	0.781243
LMNA	1.50953e-250	-1.19637
PRDX1	1.35013e-250	-1.07895
CKLF	1.46119e-251	0.949733
DDX5	1.05898e-256	0.651036
PLCH2	6.41305e-257	0.543424
SEMA4D	1.11585e-258	0.922513
AREG	8.53379e-262	1.04889
GPX1	2.18778e-262	-1.58752
LDLRAD4	4.86838e-265	1.10712
NLRC3	2.31785e-268	0.572617
CD160	1.86374e-268	0.503111
CCDC69	1.10916e-269	0.786493
NPC2	1.87824e-274	-1.50886
ITM2A	3.09182e-278	0.776994
PYHIN1	8.22392e-283	0.710388
YBX3	2.66834e-286	-1.11676
DUSP2	1.05802e-288	1.32875
CORO1A	1.01689e-290	0.772478
SLA2	4.99303e-291	0.640007
ETS1	5.36567e-295	0.817696
IFITM2	1.48682e-298	1.01203
CD48	4.42731e-299	0.786715
SKAP1	2.69797e-301	0.84935
ZNF683	0	2.23468
ZBTB16	0	0.822566
XCL2	0	2.84178
XCL1	0	2.76055
TYROBP	0	1.47989
TXK	0	1.51876
TNFSF14	0	0.847112
TNFRSF18	0	1.95534
TMSB4X	0	0.75846
TMIGD2	0	1.26453
STK17B	0	1.07053
STK17A	0	1.07606
SRGN	0	0.808015
SRGAP3	0	1.30227
SH2D1B	0	0.97167
SEPTIN7	0	0.861766
SAMD3	0	1.29388
RUNX3	0	1.12816
RPS29	0	0.694554
RPS27	0	0.741308
RPS15A	0	0.682512
RPL23A	0	0.717327
RAC2	0	0.927097
PTPRC	0	0.919045
PTPN22	0	0.927123
PTGDR	0	0.526742
PRF1	0	1.38272
PREX1	0	1.00347
NKG7	0	2.30789
NCR3	0	1.1077
NCR1	0	0.551811
NCAM1	0	1.09237
MCTP2	0	0.953288
MATK	0	1.76266
MARCKS	0	-1.87014
LSP1	0	0.982972
LGALS3BP	0	-1.32927
LCP1	0	1.02888
LAT2	0	1.10295
KRT86	0	2.01919
KRT81	0	2.24957
KLRD1	0	2.34792
KLRC4	0	0.616325
KLRC2	0	1.64716
KLRC1	0	2.61723
KLRB1	0	2.41202
KIR2DL4	0	0.918822
JUND	0	0.818802
ITGA1	0	1.28662
IL2RG	0	0.850891
IL2RB	0	2.17557
IKZF3	0	1.12584
IFI27	0	-2.08622
ID2	0	1.25125
HOPX	0	1.92947
HCST	0	1.68624
GZMB	0	1.33476
GZMA	0	1.66221
GRN	0	-1.36096
GNPTAB	0	1.29482
GNLY	0	3.85735
FCER1G	0	1.42641
FASLG	0	0.950116
EVL	0	1.09217
EOMES	0	0.679834
DRAXIN	0	0.520973
DOK2	0	0.978934
CTSW	0	2.26413
CTSB	0	-1.78067
CST7	0	1.25993
CST3	0	-2.20433
CSF1	0	1.33071
CPNE7	0	0.657892
CLNK	0	1.09544
CLIC3	0	1.39143
CLEC2B	0	1.02101
CD96	0	1.15302
CD7	0	2.19459
CD69	0	1.63312
CD52	0	1.16584
CD247	0	1.82504
CCND2	0	1.11849
CCL5	0	2.23262
CCL4	0	1.37885
CAPN12	0	0.930904
BTG1	0	0.817132
ATP8B4	0	0.786325
ARHGAP9	0	1.16132
APOBEC3G	0	1.36128
AOAH	0	0.750158
ALOX5AP	0	0.91297
AKAP5	0	0.857774
ADRB1	0	0.532323
ADGRG3	0	0.683828
ACAP1	0	0.917734
ABCB1	0	0.753292
