# Supplementary material for: Development and Validation of a Prognostic Risk Model Based on Nature Killer Cells for Serous Ovarian Cancer
Source: J Pers Med. 2023 Feb 24;13(3):403. doi: 10.3390/jpm13030403 (PMC10055736; doi:10.3390/jpm13030403)
Supplement: Supplementary file 1 [file jpm-13-00403-s001.zip › Table S2.xlsx]

## Sheet: Sheet1
Gene	p-value	HR (95% CI)
ZBTB16	0.0490132	1.26(1.00-1.59)
CTLA4	0.0470653	0.71(0.51-1.00)
ACAP1	0.0446683	0.71(0.51-0.99)
HSPG2	0.0443648	1.13(1.00-1.27)
FOSB	0.0443042	1.07(1.00-1.14)
GNAS	0.0429871	0.81(0.66-0.99)
SUN2	0.0422882	1.19(1.01-1.41)
ALOX5AP	0.0422131	1.11(1.00-1.22)
DDIT4	0.0410846	1.12(1.00-1.26)
APMAP	0.0408895	1.29(1.01-1.64)
EVL	0.0394399	0.80(0.65-0.99)
APOBEC3G	0.0389593	0.83(0.70-0.99)
SLC11A1	0.0380608	1.27(1.01-1.59)
LASP1	0.0379902	1.27(1.01-1.59)
CLDN4	0.037662	1.20(1.01-1.44)
BTN3A2	0.0373123	0.85(0.73-0.99)
CAPN12	0.0351736	1.27(1.02-1.58)
BEX3	0.03491	0.84(0.71-0.99)
THY1	0.034313	1.12(1.01-1.24)
TMSB4X	0.0339706	0.85(0.73-0.99)
IGF2	0.0328825	1.04(1.00-1.08)
CD96	0.0310356	0.72(0.53-0.97)
LCK	0.0305877	0.79(0.64-0.98)
SSR4	0.0292564	0.84(0.71-0.98)
IFI6	0.0284764	0.92(0.86-0.99)
TCEAL9	0.0281437	0.80(0.66-0.98)
EGR1	0.0266073	1.10(1.01-1.19)
TSC22D1	0.0259062	1.24(1.03-1.50)
DDX24	0.0255707	0.75(0.58-0.97)
IGFBP4	0.025481	1.16(1.02-1.33)
KLRB1	0.0244099	0.75(0.59-0.96)
GBP1	0.0241899	0.88(0.79-0.98)
GZMM	0.0237801	0.73(0.55-0.96)
IL2RG	0.023064	0.88(0.79-0.98)
IFI27	0.0207048	0.92(0.86-0.99)
EPCAM	0.0171132	0.81(0.68-0.96)
LRP1	0.0142049	1.19(1.04-1.37)
STAB1	0.0117186	1.19(1.04-1.36)
CXCL10	0.0113147	0.92(0.86-0.98)
GZMB	0.0105624	0.84(0.74-0.96)
HERC1	0.00956417	1.58(1.12-2.24)
MATK	0.00955584	1.34(1.07-1.66)
CD3D	0.00943782	0.84(0.73-0.96)
CD27	0.00929882	0.79(0.66-0.94)
IGFBP7	0.00807225	0.81(0.69-0.95)
UBB	0.00771339	0.89(0.82-0.97)
TGFBI	0.00752816	1.17(1.04-1.32)
C2orf88	0.00751167	0.89(0.82-0.97)
CMC1	0.00614982	0.65(0.47-0.88)
GPR171	0.00599239	0.64(0.47-0.88)
TIMP3	0.00562883	1.18(1.05-1.33)
JCHAIN	0.00548132	0.92(0.87-0.98)
SLAMF7	0.00497626	0.80(0.68-0.93)
NDUFC2	0.00457864	0.79(0.67-0.93)
CD3G	0.0014434	0.61(0.45-0.82)
CD38	0.000687187	0.66(0.52-0.84)
CXCL13	0.000357706	0.83(0.75-0.92)
