# Supplementary material for: Development and Validation of a Prognostic Risk Model Based on Nature Killer Cells for Serous Ovarian Cancer
Source: J Pers Med. 2023 Feb 24;13(3):403. doi: 10.3390/jpm13030403 (PMC10055736; doi:10.3390/jpm13030403)
Supplement: Supplementary file 1 [file jpm-13-00403-s001.zip › Table S3.xlsx]

## Sheet: Sheet1
Gene	p-value	Correlation
SLC11A1	9.60116e-25	0.494861
VENTX	6.02209e-19	0.435725
IFFO1	2.07194e-18	0.42962
MAFB	1.06778e-17	0.421324
CHST11	3.38707e-17	0.415342
MS4A14	4.34355e-17	0.414037
ITGA5	6.34796e-17	0.412036
GAL3ST4	7.2456e-17	0.411335
OLFML2B	1.38539e-16	0.407877
SPHK1	2.14781e-16	0.405515
MICAL1	2.56881e-16	0.404545
STAB1	4.6898e-16	0.40126
FCGR2C	5.26041e-16	0.400629
DSE	5.73911e-16	0.40015
WIPF1	6.82597e-16	0.399193
DOCK11	7.11008e-16	0.398968
SLC9A9	7.35777e-16	0.398778
ADAMTS2	8.59944e-16	0.397914
PCOLCE	9.04089e-16	0.397636
MMP14	9.9177e-16	0.397122
COL16A1	1.25807e-15	0.395795
CCDC80	1.48534e-15	0.394866
LAMA4	1.95885e-15	0.39331
VSIG4	2.28507e-15	0.39244
GAB3	2.96965e-15	0.390955
FN1	3.615e-15	0.389836
SVEP1	3.71968e-15	0.389673
NLRP3	3.80329e-15	0.389546
TGFBI	5.20029e-15	0.387754
MMP19	5.45841e-15	0.387476
RASGRP4	6.98702e-15	0.386053
CD163	1.03943e-14	0.383749
FAP	1.31944e-14	0.382357
GJB2	1.44372e-14	0.38183
STARD8	1.45107e-14	0.3818
LAIR1	1.55548e-14	0.381392
VCAN	2.05362e-14	0.379757
GFPT2	2.17422e-14	0.37942
CRISPLD2	2.55399e-14	0.378467
EPB41L3	2.68172e-14	0.378177
GLIPR1	2.79889e-14	0.377923
PEAK3	3.03624e-14	0.377439
MS4A7	3.05757e-14	0.377398
ZEB2	3.11024e-14	0.377296
KCNE4	3.24988e-14	0.377034
CH25H	3.32388e-14	0.3769
CYTH4	4.89647e-14	0.374582
C5AR1	5.72457e-14	0.373641
FSTL3	7.10453e-14	0.372336
PIK3R5	9.47774e-14	0.370585
GGT5	1.00421e-13	0.370233
COL5A2	1.01708e-13	0.370155
MYO1F	1.02781e-13	0.370091
HTR7	1.14979e-13	0.369406
IL10RA	1.15027e-13	0.369403
EDNRA	1.21621e-13	0.369062
FMNL1	1.25022e-13	0.368893
FCGR1A	1.34447e-13	0.368447
PRRX1	1.53664e-13	0.367626
CD300C	1.54486e-13	0.367593
FLI1	1.64733e-13	0.367197
RASSF4	1.72122e-13	0.366927
HRH2	1.95971e-13	0.366125
FCGR2A	2.0372e-13	0.365885
SIGLEC1	2.08678e-13	0.365736
EMP3	2.47663e-13	0.364673
ADAM12	2.61449e-13	0.364335
LILRB3	2.64074e-13	0.364273
CD14	2.88909e-13	0.363713
IL16	2.89461e-13	0.363701
SIGLEC9	3.04411e-13	0.363387
LRRC25	3.32085e-13	0.362843
SLC39A13	3.83708e-13	0.361937
PRKG1	4.19544e-13	0.361376
MYO1G	4.5523e-13	0.360861
ISM1	4.66273e-13	0.36071
PMP22	4.6662e-13	0.360706
THEMIS2	4.73613e-13	0.360612
PLXDC1	4.86825e-13	0.360438
LRP1	5.22438e-13	0.359992
WAS	5.33758e-13	0.359857
ZC3H12D	5.39648e-13	0.359787
SFRP2	6.21773e-13	0.35889
SLA	6.38932e-13	0.358717
PPP1R18	7.03169e-13	0.358108
MS4A4E	7.06864e-13	0.358075
PRDM8	7.53882e-13	0.357664
ADGRE2	7.84442e-13	0.357411
THY1	7.94625e-13	0.357329
COLEC12	8.20143e-13	0.357127
SSC5D	8.3588e-13	0.357006
ITGAM	8.37675e-13	0.356992
LILRA1	9.14582e-13	0.35643
BMP1	9.14836e-13	0.356428
HCK	1.03243e-12	0.355653
SIRPA	1.16019e-12	0.354903
RFX8	1.31215e-12	0.35411
ITGAX	1.31451e-12	0.354099
TGFB1	1.57246e-12	0.35294
ARHGAP9	1.62198e-12	0.352739
LILRB2	1.69267e-12	0.352462
CSF1R	1.89056e-12	0.351743
NUAK1	1.89139e-12	0.351741
COL8A1	1.91064e-12	0.351675
FPR1	2.0175e-12	0.35132
PLAU	2.18818e-12	0.35079
ARSI	2.47335e-12	0.349989
DOK3	2.51333e-12	0.349884
CACNA2D4	2.58061e-12	0.349711
C3orf80	2.72493e-12	0.349354
CD37	2.76159e-12	0.349267
CXCL12	2.98345e-12	0.348759
RAB31	3.08122e-12	0.348547
DOCK10	3.19556e-12	0.348307
DOCK4	3.24517e-12	0.348205
WDFY4	3.36836e-12	0.34796
ZFHX4	3.37682e-12	0.347943
SERPINF1	3.50066e-12	0.347705
NFAM1	3.72082e-12	0.347302
DOCK2	3.84302e-12	0.347089
KCNAB2	3.87992e-12	0.347025
ADAMTS14	3.94348e-12	0.346918
AXL	4.23602e-12	0.346444
ECM1	4.3182e-12	0.346316
PLAUR	4.42276e-12	0.346158
ADAP2	5.04736e-12	0.345279
ASAP3	5.23968e-12	0.34503
THBS2	5.30618e-12	0.344946
SPI1	5.6978e-12	0.344471
MEIS3	5.80077e-12	0.344351
COL3A1	6.18704e-12	0.34392
FGF7	6.45845e-12	0.343633
ADAMTS12	6.58539e-12	0.343502
PLXNC1	6.65663e-12	0.34343
COL8A2	6.80681e-12	0.343281
PHLDB2	6.83392e-12	0.343254
FRMD6	6.86087e-12	0.343228
P2RX7	7.55614e-12	0.342579
CAPZB	7.70167e-12	0.342451
CD33	7.71798e-12	0.342437
TMEM52B	7.8408e-12	0.342331
COL11A1	8.48276e-12	0.341801
SIRPB2	8.50958e-12	0.341779
HLX	8.58043e-12	0.341723
LSAMP	9.33943e-12	0.341151
CD93	9.71216e-12	0.340887
FAM78A	1.02448e-11	0.340525
C1QC	1.06178e-11	0.340283
LYL1	1.10909e-11	0.339987
SH2B3	1.27893e-11	0.339019
LILRB1	1.31497e-11	0.338829
TREML1	1.36402e-11	0.33858
PIEZO2	1.37402e-11	0.33853
PIK3CD	1.38494e-11	0.338476
CTSK	1.53542e-11	0.337771
SERPINE1	1.54128e-11	0.337745
PTGIR	1.57662e-11	0.33759
ABI3	1.69713e-11	0.337085
SPOCD1	1.70205e-11	0.337066
MSC	1.74133e-11	0.336909
POSTN	1.78593e-11	0.336736
CSF2RB	1.96623e-11	0.336074
BIN2	1.9692e-11	0.336064
TIMP3	2.10928e-11	0.335591
CTHRC1	2.11812e-11	0.335562
FBN1	2.15708e-11	0.335436
SPARC	2.18513e-11	0.335347
KIF26B	2.18859e-11	0.335336
CD300A	2.37546e-11	0.33477
FERMT3	2.4759e-11	0.334484
HAVCR2	2.51415e-11	0.334377
SIGLEC7	2.61984e-11	0.334092
LOX	2.65201e-11	0.334008
NPL	2.65348e-11	0.334004
COL5A3	2.7631e-11	0.333723
C1QB	2.82432e-11	0.333571
GALNT5	3.05768e-11	0.333019
MCTP1	3.09015e-11	0.332945
SLC7A7	3.15911e-11	0.332792
TMEM119	3.16427e-11	0.33278
CD180	3.20169e-11	0.332698
MARCHF1	3.24151e-11	0.332612
LZTS1	3.25427e-11	0.332585
FCGR2B	3.35022e-11	0.332382
GNG2	3.43495e-11	0.332208
TYMP	3.55077e-11	0.331976
BTK	3.59968e-11	0.331881
FAM180A	3.60394e-11	0.331873
CD84	3.7094e-11	0.331671
DPEP2	3.97627e-11	0.331185
SCIMP	4.36036e-11	0.330538
CD300LB	4.48028e-11	0.330348
C1QA	4.54585e-11	0.330245
NBL1	4.77872e-11	0.329894
MMP2	4.82487e-11	0.329826
PODN	4.82507e-11	0.329826
RARRES1	4.85395e-11	0.329784
GPR183	4.9537e-11	0.329641
ADAMTS4	5.01255e-11	0.329558
PDGFRB	5.29282e-11	0.329174
IGSF21	5.63717e-11	0.328729
HSPB7	5.72138e-11	0.328624
INHBA	5.87036e-11	0.328442
HIC1	6.08484e-11	0.328188
PRDM1	6.14239e-11	0.328122
COL1A1	6.52235e-11	0.327696
RTL3	6.57562e-11	0.327638
SLC2A5	6.91543e-11	0.327281
ITGA4	7.08421e-11	0.327109
CERCAM	7.41086e-11	0.326788
SIGLEC10	7.68336e-11	0.326531
CORO7	7.9973e-11	0.326246
LAT2	8.07805e-11	0.326174
CORO6	8.22996e-11	0.326041
SEMA3D	8.4167e-11	0.325881
SCG2	8.45645e-11	0.325847
APBB1IP	8.64102e-11	0.325693
ALPK2	8.8617e-11	0.325513
HIVEP3	8.94401e-11	0.325447
TLR2	9.12418e-11	0.325304
COL5A1	9.40099e-11	0.32509
SMPDL3A	1.00284e-10	0.324627
AEBP1	1.03867e-10	0.324375
HK3	1.08088e-10	0.324089
CCN4	1.08506e-10	0.324061
PTGDR	1.09737e-10	0.32398
ZNF365	1.11591e-10	0.323859
ARHGAP31	1.27987e-10	0.322871
ZNF469	1.4004e-10	0.32222
CD248	1.42517e-10	0.322094
ITGA11	1.43446e-10	0.322046
PIK3R6	1.47658e-10	0.321837
ZEB1	1.5003e-10	0.321721
CD86	1.56627e-10	0.321409
SASH3	1.58348e-10	0.32133
TGFB1I1	1.5913e-10	0.321294
MS4A4A	1.6017e-10	0.321247
GIMAP8	1.62281e-10	0.321151
FGR	1.74996e-10	0.320603
SH2D3C	1.76143e-10	0.320555
BGN	1.76715e-10	0.320532
MILR1	1.80856e-10	0.320363
AHDC1	1.84904e-10	0.320201
OSCAR	1.88731e-10	0.320052
RASAL3	1.89245e-10	0.320032
LOXL2	1.9037e-10	0.319989
MAF	1.94294e-10	0.31984
DLEU7	1.95153e-10	0.319808
CSF2RA	1.96728e-10	0.319749
BHLHE22	1.97464e-10	0.319722
LUM	2.05763e-10	0.319421
ITGB2	2.15025e-10	0.319099
RGS1	2.17524e-10	0.319014
MRC2	2.25115e-10	0.318763
EVI2A	2.2798e-10	0.31867
ANGPTL2	2.28248e-10	0.318661
MOXD1	2.31678e-10	0.318552
SAMSN1	2.31769e-10	0.318549
DRP2	2.33498e-10	0.318494
CLEC7A	2.36423e-10	0.318403
APOBR	2.47916e-10	0.318054
GIMAP1	2.55128e-10	0.317843
LDLRAD2	2.59855e-10	0.317708
TMEM150B	2.61319e-10	0.317667
GEM	2.75818e-10	0.317269
LCP2	2.87111e-10	0.316973
C3AR1	2.97743e-10	0.316705
DOCK8	3.10196e-10	0.316402
ARHGEF1	3.18614e-10	0.316204
SLCO2B1	3.27089e-10	0.316009
ARHGAP30	3.29051e-10	0.315965
ISLR	3.36887e-10	0.315791
IKZF1	3.41948e-10	0.31568
TCP11L1	3.52865e-10	0.315447
MS4A6A	3.6035e-10	0.315291
RNASE2	3.66639e-10	0.315163
FYB1	3.89982e-10	0.314704
PADI2	3.93352e-10	0.31464
CLMP	4.0779e-10	0.314371
RTN1	4.14234e-10	0.314254
ZCCHC24	4.2186e-10	0.314118
ENTPD1	4.36294e-10	0.313867
TNFAIP8L2	4.44992e-10	0.31372
GBGT1	4.46312e-10	0.313698
PRAM1	4.59929e-10	0.313473
CD4	4.64335e-10	0.313402
EMILIN1	4.71088e-10	0.313294
SNAI2	4.7974e-10	0.313158
RGS4	4.8084e-10	0.31314
ARSB	4.83427e-10	0.3131
DAGLB	4.95255e-10	0.312919
LILRB4	5.03298e-10	0.312798
OLR1	5.13547e-10	0.312647
IRAG1	5.74574e-10	0.311804
RCN3	6.20774e-10	0.311221
TPCN1	6.64655e-10	0.310706
HSD17B6	6.69931e-10	0.310646
FCGR3A	7.24445e-10	0.310054
NCKAP1L	7.263e-10	0.310035
TNFRSF1B	7.3e-10	0.309996
ADORA3	7.38421e-10	0.30991
TMIGD3	7.38421e-10	0.30991
PTGER4	7.47801e-10	0.309814
OLFML3	7.55911e-10	0.309732
DOK2	7.97271e-10	0.309328
PILRA	8.14093e-10	0.309169
ACAP3	8.23165e-10	0.309085
SNX8	8.40741e-10	0.308924
SYDE1	8.48719e-10	0.308853
CD68	8.55514e-10	0.308792
LILRA2	9.00883e-10	0.308398
RCSD1	9.51441e-10	0.307982
ACVRL1	9.70894e-10	0.307828
NCF4	9.72407e-10	0.307816
PAPPA	9.7525e-10	0.307793
TLR8	9.91988e-10	0.307663
EBF2	1.0038e-09	0.307573
DYSF	1.0252e-09	0.307412
ADAMTS10	1.0628e-09	0.307136
TASL	1.08143e-09	0.307003
ADGRA2	1.10777e-09	0.306818
LRRC15	1.11197e-09	0.306789
LHFPL2	1.12271e-09	0.306716
TENM3	1.12515e-09	0.306699
MSR1	1.14153e-09	0.306588
CATSPER1	1.15005e-09	0.306531
STX11	1.15225e-09	0.306516
FZD1	1.1541e-09	0.306504
PDPN	1.17991e-09	0.306334
PLPP1	1.23974e-09	0.305954
VGLL3	1.25364e-09	0.305868
CD300E	1.28848e-09	0.305657
TLR7	1.31131e-09	0.305522
NTM	1.33221e-09	0.3054
ATP8B4	1.33823e-09	0.305366
PTPRC	1.38185e-09	0.305118
GLT8D2	1.41294e-09	0.304947
LILRA6	1.41321e-09	0.304945
CCDC9B	1.45017e-09	0.304746
CACNA1G	1.47316e-09	0.304624
COL6A2	1.49473e-09	0.304512
POU2F2	1.50972e-09	0.304435
LY86	1.61082e-09	0.303933
RAB42	1.61518e-09	0.303912
PODNL1	1.66451e-09	0.303678
EPHB2	1.66759e-09	0.303664
GIMAP4	1.71361e-09	0.303453
PIK3CG	1.743e-09	0.303321
NKD2	1.79206e-09	0.303105
GALNT10	1.8106e-09	0.303025
ABCB4	1.85357e-09	0.302843
ITGBL1	2.12324e-09	0.301783
MEGF10	2.17156e-09	0.301608
HBEGF	2.32978e-09	0.301057
IGFBP6	2.34453e-09	0.301008
SNX10	2.39886e-09	0.300828
TICAM2	2.4107e-09	0.300789
LSP1	2.52284e-09	0.300433
APOE	2.59015e-09	0.300226
LAPTM5	2.61156e-09	0.300161
TMEM14B	2.65492e-09	-0.300031
WDR77	2.58265e-09	-0.300248
PLA1A	2.50952e-09	-0.300474
NUP35	2.21404e-09	-0.301456
USP53	2.02577e-09	-0.30215
CD2AP	1.76244e-09	-0.303235
MAIP1	1.51268e-09	-0.304419
AR	1.45687e-09	-0.30471
GPR27	1.33238e-09	-0.305399
ALDH5A1	1.21177e-09	-0.30613
PCBD1	9.3069e-10	-0.30815
RAB40B	4.40853e-10	-0.31379
FOXA2	3.99167e-10	-0.31453
PREX2	3.32982e-10	-0.315877
ASNSD1	3.06451e-10	-0.316492
COA4	2.3525e-10	-0.31844
POLR1C	2.11326e-10	-0.319226
PGR	1.97996e-10	-0.319702
PHOSPHO2	1.84855e-10	-0.320203
DUSP11	1.26061e-10	-0.322981
LPAR3	8.18118e-11	-0.326084
ACSM3	5.40829e-11	-0.329022
DNPH1	3.07979e-11	-0.332969
GJB1	2.07394e-11	-0.335707
RAD54B	1.19373e-11	-0.339488
ID4	3.25373e-12	-0.348188
SH3RF2	1.9685e-12	-0.35148
STX18	1.29776e-12	-0.354181
HIBCH	6.88547e-14	-0.372526
GMPR	6.66564e-14	-0.372722
HNF1B	6.4265e-14	-0.372943
ELAPOR1	1.92316e-14	-0.380144
SCGB2A1	3.91521e-16	-0.402249
DEPTOR	6.75896e-18	-0.423661
SPDEF	6.22377e-20	-0.446627
SCGB1D2	1.55399e-21	-0.463555
ASRGL1	2.0694e-28	-0.527076
C2orf88	3.18965e-87	-0.804861
